# Supplementary material for: Disruption of multiple copies of the Prostaglandin F2alpha synthase gene affects oxidative stress response and infectivity in Trypanosoma cruzi
Source: PLoS Negl Trop Dis. 2022 Oct 19;16(10):e0010845. doi: 10.1371/journal.pntd.0010845 (PMC9581433; doi:10.1371/journal.pntd.0010845)
Supplement: S1 Table — (XLSX) [file pntd.0010845.s001.xlsx]

## Sheet: All Genes
S1 Table. PGFS genes in T. cruzi
Gene ID	Strain	DTU	Annotation
TCSYLVIO_008158	Trypanosoma cruzi Sylvio X10/1-2012	TcI	prostaglandin F2alpha synthase
TCSYLVIO_005740	Trypanosoma cruzi Sylvio X10/1-2012	TcI	prostaglandin F2alpha synthase
TCDM_00059	Trypanosoma cruzi Dm28c 2014	TcI	prostaglandin F2alpha synthase
TcBrA4_0070120	Trypanosoma cruzi Brazil A4	TcI	prostaglandin F2alpha synthase
TcBrA4_0070110	Trypanosoma cruzi Brazil A4	TcI	prostaglandin F2alpha synthase
TcBrA4_0070090	Trypanosoma cruzi Brazil A4	TcI	hypothetical protein
TcBrA4_0070080	Trypanosoma cruzi Brazil A4	TcI	hypothetical protein
TcBrA4_0070070	Trypanosoma cruzi Brazil A4	TcI	hypothetical protein
TcBrA4_0070060	Trypanosoma cruzi Brazil A4	TcI	prostaglandin F2alpha synthase
TcBrA4_0070050	Trypanosoma cruzi Brazil A4	TcI	hypothetical protein
TcBrA4_0065070	Trypanosoma cruzi Brazil A4	TcI	prostaglandin F2alpha synthase
TcBrA4_0065060	Trypanosoma cruzi Brazil A4	TcI	prostaglandin F2alpha synthase
TcBrA4_0061050	Trypanosoma cruzi Brazil A4	TcI	prostaglandin F2alpha synthase
TcBrA4_0061040	Trypanosoma cruzi Brazil A4	TcI	hypothetical protein
TcBrA4_0061010	Trypanosoma cruzi Brazil A4	TcI	hypothetical protein
TcBrA4_0061000	Trypanosoma cruzi Brazil A4	TcI	hypothetical protein
TcBrA4_0060990	Trypanosoma cruzi Brazil A4	TcI	hypothetical protein
TcBrA4_0060980	Trypanosoma cruzi Brazil A4	TcI	hypothetical protein
TcBrA4_0060970	Trypanosoma cruzi Brazil A4	TcI	prostaglandin F2alpha synthase
TcBrA4_0060960	Trypanosoma cruzi Brazil A4	TcI	hypothetical protein
TcBrA4_0060950	Trypanosoma cruzi Brazil A4	TcI	hypothetical protein
C4B63_396g6	Trypanosoma cruzi Dm28c 2018	TcI	prostaglandin F2alpha synthase
C4B63_396g4	Trypanosoma cruzi Dm28c 2018	TcI	prostaglandin F2alpha synthase
C4B63_2g201	Trypanosoma cruzi Dm28c 2018	TcI	prostaglandin F2alpha synthase
C4B63_2g199	Trypanosoma cruzi Dm28c 2018	TcI	prostaglandin F2alpha synthase
C4B63_2g197	Trypanosoma cruzi Dm28c 2018	TcI	prostaglandin F2alpha synthase
C4B63_2g195	Trypanosoma cruzi Dm28c 2018	TcI	prostaglandin F2alpha synthase
C4B63_2g193	Trypanosoma cruzi Dm28c 2018	TcI	prostaglandin F2alpha synthase
C4B63_2g191	Trypanosoma cruzi Dm28c 2018	TcI	prostaglandin F2alpha synthase
C4B63_2g189	Trypanosoma cruzi Dm28c 2018	TcI	prostaglandin F2alpha synthase
C4B63_2g187	Trypanosoma cruzi Dm28c 2018	TcI	prostaglandin F2alpha synthase
C4B63_2g185	Trypanosoma cruzi Dm28c 2018	TcI	prostaglandin F2alpha synthase
C4B63_2g183	Trypanosoma cruzi Dm28c 2018	TcI	prostaglandin F2alpha synthase
BCY84_14375	Trypanosoma cruzi Dm28c 2017	TcI	prostaglandin F2alpha synthase (TcPGFS)
BCY84_14337	Trypanosoma cruzi Dm28c 2017	TcI	prostaglandin F2alpha synthase (TcPGFS)
BCY84_14335	Trypanosoma cruzi Dm28c 2017	TcI	prostaglandin F2alpha synthase (TcPGFS)
BCY84_14315	Trypanosoma cruzi Dm28c 2017	TcI	prostaglandin F2alpha synthase (TcPGFS)
BCY84_14286	Trypanosoma cruzi Dm28c 2017	TcI	prostaglandin F2alpha synthase (TcPGFS)
BCY84_14275	Trypanosoma cruzi Dm28c 2017	TcI	prostaglandin F2alpha synthase (TcPGFS)
BCY84_14264	Trypanosoma cruzi Dm28c 2017	TcI	prostaglandin F2alpha synthase (TcPGFS)
BCY84_14253	Trypanosoma cruzi Dm28c 2017	TcI	prostaglandin F2alpha synthase (TcPGFS)
BCY84_14242	Trypanosoma cruzi Dm28c 2017	TcI	prostaglandin F2alpha synthase (TcPGFS)
BCY84_14231	Trypanosoma cruzi Dm28c 2017	TcI	prostaglandin F2alpha synthase (TcPGFS)
BCY84_14220	Trypanosoma cruzi Dm28c 2017	TcI	prostaglandin F2alpha synthase (TcPGFS)
BCY84_14209	Trypanosoma cruzi Dm28c 2017	TcI	prostaglandin F2alpha synthase (TcPGFS)
BCY84_14207	Trypanosoma cruzi Dm28c 2017	TcI	prostaglandin F2alpha synthase (TcPGFS)
BCY84_14196	Trypanosoma cruzi Dm28c 2017	TcI	unspecified product
BCY84_00379	Trypanosoma cruzi Dm28c 2017	TcI	unspecified product
BCY84_00368	Trypanosoma cruzi Dm28c 2017	TcI	prostaglandin F2alpha synthase (TcPGFS)
BCY84_00357	Trypanosoma cruzi Dm28c 2017	TcI	prostaglandin F2alpha synthase (TcPGFS)
BCY84_00346	Trypanosoma cruzi Dm28c 2017	TcI	prostaglandin F2alpha synthase (TcPGFS)
TcYC6_0070620	Trypanosoma cruzi Y C6	TcII	prostaglandin F2alpha synthase
TcYC6_0070610	Trypanosoma cruzi Y C6	TcII	prostaglandin F2alpha synthase
TcYC6_0070600	Trypanosoma cruzi Y C6	TcII	prostaglandin F2alpha synthase
TcYC6_0070590	Trypanosoma cruzi Y C6	TcII	prostaglandin F2alpha synthase
TcYC6_0070580	Trypanosoma cruzi Y C6	TcII	prostaglandin F2alpha synthase
TcYC6_0070570	Trypanosoma cruzi Y C6	TcII	prostaglandin F2alpha synthase
TcYC6_0070560	Trypanosoma cruzi Y C6	TcII	prostaglandin F2alpha synthase
TcYC6_0070550	Trypanosoma cruzi Y C6	TcII	prostaglandin F2alpha synthase
TcYC6_0070540	Trypanosoma cruzi Y C6	TcII	prostaglandin F2alpha synthase
TcYC6_0070530	Trypanosoma cruzi Y C6	TcII	prostaglandin F2alpha synthase
TcYC6_0070520	Trypanosoma cruzi Y C6	TcII	prostaglandin F2alpha synthase
TcYC6_0070510	Trypanosoma cruzi Y C6	TcII	prostaglandin F2alpha synthase
TcYC6_0070500	Trypanosoma cruzi Y C6	TcII	prostaglandin F2alpha synthase
TcYC6_0070490	Trypanosoma cruzi Y C6	TcII	prostaglandin F2alpha synthase
TcYC6_0070480	Trypanosoma cruzi Y C6	TcII	prostaglandin F2alpha synthase
TcYC6_0070470	Trypanosoma cruzi Y C6	TcII	prostaglandin F2alpha synthase
TcYC6_0070460	Trypanosoma cruzi Y C6	TcII	prostaglandin F2alpha synthase
TcYC6_0070450	Trypanosoma cruzi Y C6	TcII	prostaglandin F2alpha synthase
TcCLB.507617.9	Trypanosoma cruzi CL Brener Esmeraldo-like	TcVI	prostaglandin F2alpha synthase
TcCLB.506147.9	Trypanosoma cruzi CL Brener Esmeraldo-like	TcVI	prostaglandin F2alpha synthase
TcCLB.508461.80	Trypanosoma cruzi CL Brener Non-Esmeraldo-like	TcVI	prostaglandin F2alpha synthase
C3747_1g214	Trypanosoma cruzi TCC	TcVI	prostaglandin F2alpha synthase
C3747_1g212	Trypanosoma cruzi TCC	TcVI	prostaglandin F2alpha synthase
C3747_1g210	Trypanosoma cruzi TCC	TcVI	prostaglandin F2alpha synthase
C3747_1g208	Trypanosoma cruzi TCC	TcVI	prostaglandin F2alpha synthase
C3747_1g206	Trypanosoma cruzi TCC	TcVI	prostaglandin F2alpha synthase
C3747_1g204	Trypanosoma cruzi TCC	TcVI	prostaglandin F2alpha synthase
C3747_1g202	Trypanosoma cruzi TCC	TcVI	prostaglandin F2alpha synthase
C3747_1g200	Trypanosoma cruzi TCC	TcVI	prostaglandin F2alpha synthase
C3747_1g198	Trypanosoma cruzi TCC	TcVI	prostaglandin F2alpha synthase
C3747_1g196	Trypanosoma cruzi TCC	TcVI	prostaglandin F2alpha synthase
C3747_1g194	Trypanosoma cruzi TCC	TcVI	prostaglandin F2alpha synthase
scaffold34_156143_157283 (GenBank:ON567257)	Trypanosoma cruzi CL Brener (DC Bartholomeu, personal communication)	TcVI
scaffold34_150143_151282 (GenBank:ON567258)	Trypanosoma cruzi CL Brener (DC Bartholomeu, personal communication)	TcVI
scaffold67_174360_175496 (GenBank:ON567259)	Trypanosoma cruzi CL Brener (DC Bartholomeu, personal communication)	TcVI
scaffold67_177540_178676 (GenBank:ON567260)	Trypanosoma cruzi CL Brener (DC Bartholomeu, personal communication)	TcVI
scaffold67_190987_192123 (GenBank:ON567261)	Trypanosoma cruzi CL Brener (DC Bartholomeu, personal communication)	TcVI
scaffold67_184643_185778 (GenBank:ON567262)	Trypanosoma cruzi CL Brener (DC Bartholomeu, personal communication)	TcVI
scaffold67_187816_188946 (GenBank:ON567263)	Trypanosoma cruzi CL Brener (DC Bartholomeu, personal communication)	TcVI
scaffold67_180716_181836 (GenBank:ON567264)	Trypanosoma cruzi CL Brener (DC Bartholomeu, personal communication)	TcVI
